# Supplementary material for: miR-146a, miR-221, and miR-155 are Involved in Inflammatory Immune Response in Severe COVID-19 Patients
Source: Diagnostics (Basel). 2022 Dec 30;13(1):133. doi: 10.3390/diagnostics13010133 (PMC9818442; doi:10.3390/diagnostics13010133)
Supplement: Supplementary file 1 [file diagnostics-13-00133-s001.zip]

Archive with 2 entries (2 files):
- diagnostics-2070605-supplementary - references.pdf
- diagnostics-2070605-supplementary - final.pdf
